# Supplementary material for: Characterization of Lipopolysaccharide Effects on LRRK2 Signaling in RAW Macrophages
Source: Int J Mol Sci. 2023 Jan 13;24(2):1644. doi: 10.3390/ijms24021644 (PMC9865464; doi:10.3390/ijms24021644)
Supplement: Supplementary file 1 [file ijms-24-01644-s001.zip]

Archive with 1 entries (1 files):
- ijms-2007608-supplementary.pdf
